# Supplementary material for: Antimicrobial Activity of Pinus wallachiana Leaf Extracts against Fusarium oxysporum f. sp. cubense and Analysis of Its Fractions by HPLC
Source: Pathogens. 2022 Mar 12;11(3):347. doi: 10.3390/pathogens11030347 (PMC8953374; doi:10.3390/pathogens11030347)
Supplement: Supplementary file 1 [file pathogens-11-00347-s001.zip]

Archive with 1 entries (1 files):
- pathogens-1605241-supplementary.pdf
